# Supplementary material for: Park Visitors and Birds Connected by Trade-Offs and Synergies of Ecosystem Services
Source: Animals (Basel). 2025 Sep 6;15(17):2619. doi: 10.3390/ani15172619 (PMC12427294; doi:10.3390/ani15172619)
Supplement: Supplementary file 1 [file animals-15-02619-s001.zip]

Archive with 1 entries (1 files):
- animals-3799142-supplementary.pdf
